# Supplementary material for: The Emergence and Dynamics of Tick-Borne Encephalitis Virus in a New Endemic Region in Southern Germany
Source: Microorganisms. 2022 Oct 27;10(11):2125. doi: 10.3390/microorganisms10112125 (PMC9693875; doi:10.3390/microorganisms10112125)
Supplement: Supplementary file 1 [file microorganisms-10-02125-s001.zip]

Archive with 2 entries (2 files):
- microorganisms-1892497-suppl. Figure S1.pdf
- microorganisms-1892497-suppl. Table S1.xlsx
